# Supplementary material for: Metabolomic Plasma Profile of Chronic Obstructive Pulmonary Disease Patients
Source: Int J Mol Sci. 2025 May 9;26(10):4526. doi: 10.3390/ijms26104526 (PMC12111085; doi:10.3390/ijms26104526)
Supplement: Supplementary file 1 [file ijms-26-04526-s001.zip]

Archive with 1 entries (1 files):
- ijms-3566470-supplementary.pdf
